# Supplementary material for: Efficacy of Combined Use of Everolimus and Second-Generation Pan-EGRF Inhibitors in KRAS Mutant Non-Small Cell Lung Cancer Cell Lines
Source: Int J Mol Sci. 2022 Jul 14;23(14):7774. doi: 10.3390/ijms23147774 (PMC9317664; doi:10.3390/ijms23147774)
Supplement: Supplementary file 1 [file ijms-23-07774-s001.zip]

Archive with 2 entries (2 files):
- Suplementary tables_150522.pdf
- Supplementary Figures.pdf
